# Supplementary material for: Correlation analysis of MRD positivity in patients with completely resected stage I-IIIA non-small cell lung cancer: a cohort study
Source: Front Oncol. 2023 Jul 21;13:1222716. doi: 10.3389/fonc.2023.1222716 (PMC10401588; doi:10.3389/fonc.2023.1222716)
Supplement: Supplementary file 3 [file Table_3.xlsx]

## Sheet: sheet1
No	Age	Gender	Smoking_Index	TNM_stage	TNM	Subtypes	Left_or_Right_Lung	Upper_or_lower_lobe_of_the_lung	Tumor sites	Operation_time	Post_operative_MRD_status_at_one_month	EGFR 19DEL	EGFR L858R	EGFR_T790M	EGFR_mut	ALK_fusion	BRAF_mut	Kras_mut	ERBB2_20ins	PIK3CA_mut	NTRK_mut	Adjunctive_therapy	T_stage	T_stage	N_stage	Pathological_subtypes	Vascular_invasion	Nerve_Violation
1	46	Man	No	III	IIIA	Adenocarcinoma	Left	Lower	Lower_lobe_of_the_right_lung	2021-11-30	Positive	Negative	Negative	Negative	Negative	Positive	Negative	Negative	Negative	Negative	Negative	Anti_vascular_inhibitors_in_combination_with_chemotherapy	T1c	T1	N2	SPA	Positive	Negative
2	49	Women	No	III	IIIA	Squamous	Right	Middle	Middle_lobe_of_right_lung	2021-12-03	Negative	Negative	Negative	Negative	Negative	Negative	Negative	Negative	Negative	Negative	Negative	Chemotherapy	T2a	T2	N2	Low_differentiation	-	-
3	47	Man	Yes	III	IIIA	Adenocarcinoma	Left	Upper	Upper_lobe_of_the_left_lung	2021-12-08	Negative	Positive	Negative	Negative	Positive	Negative	Negative	Negative	Negative	Negative	Negative	Chemotherapy	T1c	T1	N2	ACI	Positive	Positive
4	59	Women	No	III	IIIA	Adenocarcinoma	Right	Middle	Middle_lobe_of_right_lung	2021-05-25	Positive	Positive	Negative	Negative	Positive	Negative	Negative	Negative	Negative	Negative	Negative	EFGR_TKIs	T2b	T2	N2	SPA	Positive	Negative
5	56	Women	No	III	IIIA	Adenocarcinoma	Left	Lower	Lower_lobe_of_the_right_lung	2022-02-23	Positive	Negative	Positive	Negative	Positive	Negative	Negative	Negative	Negative	Negative	Negative	EFGR_TKIs	T3	T3	N2	SPA	Positive	Negative
6	62	Women	No	III	IIIA	Adenocarcinoma	Left	Upper	Upper_lobe_of_the_left_lung	2022-03-23	Negative	Negative	Negative	Negative	Negative	Negative	Negative	Negative	Negative	Negative	Negative	Anti_vascular_inhibitors_in_combination_with_chemotherapy	T1c	T1	N2	LPA	Positive	Negative
7	58	Women	No	III	IIIA	Adenocarcinoma	Left	Upper	Upper_lobe_of_the_left_lung	2022-03-05	Positive	Positive	Negative	Negative	Positive	Negative	Negative	Negative	Negative	Negative	Negative	Anti_vascular_inhibitors_in_combination_with_chemotherapy	T2a	T2	N2	ACI	Negative	Positive
8	61	Women	No	III	IIIA	Adenocarcinoma	Right	Upper	Upper_lobe_of_the_right_lung	2022-03-29	Negative	Positive	Negative	Negative	Positive	Negative	Negative	Negative	Negative	Negative	Negative	Anti_vascular_inhibitors_in_combination_with_chemotherapy	T1b	T1	N2	SPA	Positive	Negative
9	56	Women	No	II	IIB	Adenocarcinoma	Right	Middle	Upper_middle_lobe_of_right_lung	2022-03-28	Negative	Negative	Negative	Negative	Negative	Negative	Negative	Positive	Negative	Negative	Negative	Anti_vascular_inhibitors_in_combination_with_chemotherapy	T2b	T2	N1	API	Positive	Positive
10	49	Man	Yes	II	IIB	Squamous	Right	Middle	Lower_middle_lobe_of_right_lung	2022-05-11	Positive	Negative	Negative	Positive	Negative	Negative	Negative	Negative	Negative	Negative	Positive	Chemotherapy	T2b	T2	N1	Middle_differentiation	Negative	Negative
11	49	Man	Yes	II	IIB	Adenocarcinoma	Right	Upper	Upper_lobe_of_the_right_lung	2022-05-16	Negative	Negative	Positive	Negative	Positive	Negative	Negative	Negative	Negative	Negative	Negative	EFGR_TKIs	T1c	T1	N1	LPA	Positive	Negative
12	74	Women	No	I	IB	Adenocarcinoma	Left	Upper	Upper_lobe_of_the_left_lung	2022-05-23	Negative	Negative	Positive	Negative	Positive	Negative	Negative	Negative	Negative	Negative	Negative	Observation	T2a	T2	N0	API	Positive	Negative
13	61	Man	Yes	II	IIB	Squamous	Left	Lower	Lower_lobe_of_the_right_lung	2021-08-31	Negative	Negative	Negative	Positive	Negative	Negative	Negative	Negative	Negative	Positive	Negative	Immuno_combined_chemotherapy	T2b	T2	N0	Middle_differentiation	Negative	Negative
14	49	Man	Yes	II	IIB	Adenocarcinoma	Right	Upper	Upper_lobe_of_the_right_lung	2022-05-16	Negative	Negative	Positive	Negative	Positive	Negative	Negative	Negative	Negative	Negative	Negative	EFGR_TKIs	T1c	T1	N1	LPA	Positive	Negative
15	50	Man	No	III	IIIA	Squamous	Left	Upper	Upper_lobe_of_the_left_lung	2022-05-19	Negative	Negative	Negative	Negative	Negative	Negative	Negative	Negative	Negative	Negative	Negative	Immuno_combined_chemotherapy	T4	T4	N1	Low_differentiation	Positive	Positive
16	57	Women	No	I	IA2	Adenocarcinoma	Left	Lower	Lower_lobe_of_the_right_lung	2021-07-21	Negative	Positive	Negative	Negative	Positive	Negative	Negative	Negative	Negative	Negative	Negative	Observation	T1b	T1	N0	ACI	Positive	Negative
17	59	Women	No	II	IIB	Adenocarcinoma	Right	Middle	Lower_middle_lobe_of_right_lung	2021-11-15	Negative	Negative	Positive	Negative	Positive	Negative	Negative	Negative	Negative	Negative	Negative	EFGR_TKIs	T3	T3	N0	ACI	Negative	Negative
18	40	Man	No	I	IA2	Adenocarcinoma	Right	Lower	Lower_lobe_of_the_right_lung	2021-08-31	Negative	Negative	Positive	Negative	Positive	Negative	Negative	Negative	Negative	Negative	Negative	Observation	T1b	T1	N0	API	Negative	Negative
19	59	Man	Yes	I	IA2	Adenocarcinoma	Right	Upper	Upper_lobe_of_the_right_lung	2021-11-03	Negative	Negative	Negative	Negative	Negative	Negative	Negative	Positive	Negative	Negative	Negative	Observation	T1b	T1	N0	API	Negative	Negative
20	53	Women	No	I	IA2	Adenocarcinoma	Right	Upper	Upper_lobe_of_the_right_lung	2022-01-15	Negative	Negative	Positive	Negative	Positive	Negative	Negative	Negative	Negative	Negative	Negative	Observation	T1b	T1	N0	ACI	Negative	Negative
21	66	Man	No	II	IIA	Adenocarcinoma	Right	Upper	Upper_lobe_of_the_right_lung	2021-10-16	Negative	Positive	Negative	Negative	Positive	Negative	Negative	Negative	Negative	Negative	Negative	EFGR_TKIs	T2b	T2	N0	API	Negative	Negative
22	53	Man	Yes	I	IA1	Adenocarcinoma	Left	Upper	Upper_lobe_of_the_left_lung	2021-12-02	Negative	Negative	Positive	Negative	Positive	Negative	Negative	Negative	Negative	Negative	Negative	Observation	T1a	T1	N0	LPA	Negative	Negative
23	54	Women	No	I	IA2	Adenocarcinoma	Right	Lower	Lower_lobe_of_the_right_lung	2022-03-24	Negative	Positive	Negative	Negative	Positive	Negative	Negative	Negative	Negative	Negative	Negative	Observation	T1b	T1	N0	ACI	Negative	Negative
24	58	Women	No	I	IA2	Adenocarcinoma	Left	Upper	Upper_lobe_of_the_left_lung	2022-03-16	Negative	Negative	Positive	Negative	Positive	Negative	Negative	Negative	Negative	Negative	Negative	Observation	T1b	T1	N0	API	Negative	Negative
25	46	Man	Yes	I	IA2	Adenocarcinoma	Right	Upper	Upper_lobe_of_the_right_lung	2021-11-18	Negative	Negative	Negative	Negative	Negative	Negative	Negative	Positive	Negative	Negative	Negative	Observation	T1b	T1	N0	ACI	Negative	Negative
26	55	Man	Yes	III	IIIA	Adenocarcinoma	Right	Lower	Lower_lobe_of_the_right_lung	2022-05-10	Positive	Negative	Negative	Negative	Negative	Negative	Negative	Negative	Negative	Negative	Negative	Anti_vascular_inhibitors_in_combination_with_chemotherapy	T1c	T1	N2	ACI	Positive	Positive
27	50	Women	No	I	IA2	Adenocarcinoma	Left	Upper	Upper_lobe_of_the_left_lung	2022-03-18	Negative	Negative	Negative	Negative	Negative	Positive	Negative	Negative	Negative	Negative	Negative	Observation	T1b	T1	N0	SPA	Negative	Negative
28	41	Man	No	I	IA2	Adenocarcinoma	Left	Lower	Lower_lobe_of_the_right_lung	2021-12-14	Negative	Negative	Negative	Negative	Negative	Negative	Negative	Negative	Positive	Negative	Negative	Observation	T1b	T1	N0	LPA	Negative	Negative
29	45	Women	No	I	IA1	Adenocarcinoma	Left	Lower	Lower_lobe_of_the_right_lung	2022-01-10	Negative	Negative	Negative	Negative	Negative	Negative	Negative	Negative	Positive	Negative	Negative	Observation	T1a	T1	N0	API	Negative	Negative
30	75	Man	No	I	IA2	Adenocarcinoma	Right	Lower	Lower_lobe_of_the_right_lung	2021-10-09	Negative	Negative	Positive	Negative	Positive	Negative	Negative	Negative	Negative	Negative	Negative	Observation	T1b	T1	N0	API	Negative	Negative
31	58	Man	Yes	I	IA1	Adenocarcinoma	Right	Upper	Upper_lobe_of_the_right_lung	2021-11-23	Negative	Negative	Positive	Negative	Positive	Negative	Negative	Negative	Negative	Negative	Negative	Observation	T1a	T1	N0	ACI	Negative	Negative
32	35	Women	No	I	IA1	Adenocarcinoma	Right	Upper	Upper_lobe_of_the_right_lung	2021-10-12	Negative	Negative	Negative	Negative	Negative	Negative	Negative	Negative	Negative	Positive	Negative	Observation	T1a	T1	N0	ACI	Negative	Negative
33	36	Women	Yes	I	IA2	Adenocarcinoma	Left	Lower	Lower_lobe_of_the_right_lung	2021-10-26	Negative	Negative	Positive	Negative	Positive	Negative	Negative	Negative	Negative	Negative	Negative	Observation	T1b	T1	N0	ACI	Negative	Negative
34	59	Man	Yes	I	IB	Adenocarcinoma	Right	Middle	Middle_lobe_of_right_lung	2021-11-10	Negative	Negative	Negative	Negative	Negative	Negative	Negative	Negative	Negative	Negative	Negative	Chemotherapy	T1b	T1	N0	SPA	Negative	Negative
35	53	Women	No	I	IA2	Adenocarcinoma	Left	Upper	Upper_lobe_of_the_left_lung	2022-02-25	Negative	Negative	Negative	Negative	Negative	Negative	Negative	Negative	Negative	Negative	Negative	Observation	T1b	T1	N0	ACI	Negative	Negative
36	47	Women	No	I	IA2	Adenocarcinoma	Left	Upper	Upper_lobe_of_the_left_lung	2022-02-25	Negative	Negative	Negative	Negative	Negative	Negative	Negative	Negative	Positive	Negative	Negative	Observation	T1b	T1	N0	ACI	Negative	Negative
37	53	Women	No	I	IA2	Adenocarcinoma	Left	Lower	Lower_lobe_of_the_right_lung	2022-03-22	Negative	Negative	Positive	Negative	Positive	Negative	Negative	Negative	Negative	Negative	Negative	Observation	T1b	T1	N0	API	Negative	Negative
38	67	Women	No	I	IA2	Adenocarcinoma	Left	Lower	Lower_lobe_of_the_right_lung	2021-06-10	Negative	Positive	Negative	Negative	Positive	Negative	Negative	Negative	Negative	Negative	Negative	Observation	T1b	T1	N0	LPA	Negative	Negative
39	53	Women	No	I	IA1	Adenocarcinoma	Left	Upper	Upper_lobe_of_the_left_lung	2021-05-25	Negative	Negative	Negative	Negative	Positive	Negative	Negative	Negative	Negative	Negative	Negative	Observation	T1a	T1	N0	LPA	Negative	Negative
40	54	Man	No	I	IB	Adenocarcinoma	Left	Upper	Upper_lobe_of_the_left_lung	2021-04-26	Negative	Negative	Negative	Negative	Negative	Negative	Negative	Positive	Negative	Negative	Negative	Immuno_combined_chemotherapy	T2a	T2	N0	LPA	Positive	Positive
41	52	Women	No	I	IA1	Adenocarcinoma	Right	Upper	Upper_lobe_of_the_right_lung	2021-02-23	Negative	Negative	Negative	Negative	Negative	Negative	Negative	Negative	Positive	Negative	Negative	Observation	T1a	T1	N0	ACI	Negative	Negative
42	66	Man	Yes	III	IIIA	Squamous	Left	-	Left_lung	2021-04-27	Negative	Negative	Negative	Negative	Negative	Negative	Negative	Negative	Negative	Negative	Negative	Immuno_combined_chemotherapy	T4	T4	N0	Middle_differentiation	Negative	Negative
43	56	Man	Yes	III	IIIA	Squamous	Left	-	Left_lung	2021-01-28	Negative	Negative	Negative	Negative	Negative	Negative	Negative	Negative	Negative	Positive	Negative	Immuno_combined_chemotherapy	T4	T4	N0	Middle_differentiation	Positive	Negative
44	40	Women	No	I	IA1	Adenocarcinoma	Left	Lower	Lower_lobe_of_the_right_lung	2021-02-02	Negative	Positive	Negative	Negative	Positive	Negative	Negative	Negative	Negative	Negative	Negative	Observation	T1a	T1	N0	ACI	Negative	Negative
45	62	Women	No	I	IA1	Adenocarcinoma	Left	Lower	Lower_lobe_of_the_right_lung	2021-04-23	Negative	Negative	Positive	Negative	Positive	Negative	Negative	Negative	Negative	Negative	Negative	Observation	T1a	T1	N0	ACI	Negative	Negative
46	55	Man	No	I	IA1	Adenocarcinoma	Right	Upper	Upper_lobe_of_the_right_lung	2021-03-11	Negative	Negative	Positive	Negative	Positive	Negative	Negative	Negative	Negative	Negative	Negative	Observation	T1b	T1	N0	API	Negative	Negative
47	55	Man	Yes	III	IIIA	Adenocarcinoma	Right	Upper	Upper_lobe_of_the_right_lung	2021-03-09	Negative	Negative	Positive	Negative	Positive	Negative	Negative	Negative	Negative	Negative	Negative	EFGR_TKIs	T1b	T1	N0	ACI	Negative	Negative
48	47	Man	No	III	IIIA	Adenocarcinoma	Left	Upper	Upper_lobe_of_the_left_lung	2021-05-09	Positive	Positive	Negative	Negative	Positive	Negative	Negative	Negative	Negative	Negative	Negative	Chemotherapy	T2a	T2	N2	SPA	Positive	Positive
49	49	Man	Yes	II	IIB	Adenocarcinoma	Right	Lower	Lower_lobe_of_the_right_lung	2022-05-11	Positive	Negative	Positive	Negative	Positive	Negative	Negative	Negative	Negative	Negative	Negative	EFGR_TKIs	T2b	T2	N1	API	Positive	Positive
50	50	Women	No	I	IA2	Adenocarcinoma	Left	Lower	Lower_lobe_of_the_right_lung	2022-01-24	Negative	Negative	Positive	Negative	Positive	Negative	Negative	Negative	Negative	Negative	Negative	Observation	T1b	T1	N0	ACI	Negative	Negative
51	60	Man	No	III	IIIA	Adenocarcinoma	Left	Upper	Upper_lobe_of_the_left_lung	2021-05-09	Positive	Positive	Negative	Negative	Positive	Negative	Negative	Negative	Negative	Negative	Negative	Chemotherapy	T1b	T1	N2	SPA	Positive	Positive
52	55	Women	No	III	IIIA	Adenocarcinoma	Right	Upper	Upper_lobe_of_the_right_lung	2021-07-25	Positive	Negative	Positive	Negative	Positive	Negative	Negative	Negative	Negative	Negative	Negative	EFGR_TKIs	T2b	T2	N2	SPA	Positive	Negative
53	49	Women	Yes	III	IIIA	Adenocarcinoma	Right	Lower	Lower_lobe_of_the_right_lung	2022-05-12	Positive	Negative	Negative	Negative	Negative	Negative	Negative	Negative	Negative	Negative	Negative	Chemotherapy	T1c	T1	N2	MAP	Positive	Positive
54	52	Women	No	III	IIIA	Adenocarcinoma	Right	Middle	Middle_lobe_of_right_lung	2021-08-25	Positive	Negative	Positive	Negative	Positive	Negative	Negative	Negative	Negative	Negative	Negative	EFGR_TKIs	T2b	T2	N2	MAP	Positive	Negative
55	49	Man	Yes	II	IIB	Squamous	Right	Lower	Lower_lobe_of_the_right_lung	2022-07-11	Positive	Negative	Negative	Negative	Negative	Negative	Negative	Negative	Negative	Positive	Positive	Chemotherapy	T2b	T2	N1	Middle_differentiation	Positive	Negative
56	52	Man	No	III	IIIA	Squamous	Left	Upper	Upper_lobe_of_the_left_lung	2021-09-21	Positive	Negative	Negative	Negative	Negative	Negative	Negative	Negative	Negative	Positive	Negative	Chemotherapy	T2b	T2	N2	Low_differentiation	Positive	Negative
57	62	Women	No	III	IIIA	Adenocarcinoma	Left	Upper	Upper_lobe_of_the_left_lung	2022-03-23	Negative	Negative	Negative	Negative	Negative	Negative	Negative	Positive	Negative	Negative	Negative	Anti_vascular_inhibitors_in_combination_with_chemotherapy	T2a	T2	N2	LPA	Positive	Negative
58	59	Women	No	II	IIB	Adenocarcinoma	Right	Upper	Upper_lobe_of_the_right_lung	2021-11-15	Negative	Negative	Positive	Negative	Positive	Negative	Negative	Negative	Negative	Negative	Negative	EFGR_TKIs	T3	T3	N0	ACI	Negative	Negative
59	60	Women	No	III	IIIA	Adenocarcinoma	Left	Upper	Upper_lobe_of_the_left_lung	2022-04-23	Negative	Negative	Negative	Negative	Negative	Negative	Negative	Positive	Negative	Negative	Negative	Anti_vascular_inhibitors_in_combination_with_chemotherapy	T1c	T1	N2	LPA	Positive	Negative
60	48	Man	Yes	II	IIB	Adenocarcinoma	Right	Upper	Upper_lobe_of_the_right_lung	2022-05-16	Negative	Negative	Positive	Negative	Positive	Negative	Negative	Negative	Negative	Negative	Negative	EFGR_TKIs	T1c	T1	N1	LPA	Positive	Negative
61	46	Man	Yes	III	IIIA	Adenocarcinoma	Left	Upper	Upper_lobe_of_the_left_lung	2022-04-08	Negative	Positive	Negative	Negative	Positive	Negative	Negative	Negative	Negative	Negative	Negative	Chemotherapy	T1c	T1	N2	ACI	Positive	Positive
62	54	Women	-	III	IIIA	Adenocarcinoma	Right	Upper	Upper_lobe_of_the_right_lung	2021-12-08	Negative	Negative	Positive	Negative	Positive	Negative	Negative	Negative	Negative	Negative	Negative	Chemotherapy	T1c	T1	N2	API	Positive	Positive
63	49	Women	No	III	IIIA	Adenocarcinoma	Right	Lower	Lower_lobe_of_the_right_lung	2021-12-12	Negative	Negative	Negative	Negative	Negative	Negative	Negative	Negative	Negative	Negative	Negative	Chemotherapy	T1c	T1	N2	PAP	Positive	Positive
64	65	Man	No	III	IIIA	Adenocarcinoma	Left	Lower	Lower_lobe_of_the_right_lung	2021-05-12	Negative	Negative	Positive	Negative	Positive	Negative	Negative	Negative	Negative	Negative	Negative	Chemotherapy	T1c	T1	N2	PAP	Positive	Positive
65	61	Women	No	III	IIIA	Adenocarcinoma	Right	Upper	Upper_lobe_of_the_right_lung	2021-07-12	Negative	Negative	Positive	Negative	Positive	Negative	Negative	Negative	Negative	Negative	Negative	Chemotherapy	T2a	T2	N2	PAP	Positive	Positive
66	55	Women	No	III	IIIA	Adenocarcinoma	Left	Upper	Upper_lobe_of_the_left_lung	2021-04-12	Negative	Positive	Negative	Negative	Positive	Negative	Negative	Negative	Negative	Negative	Negative	Chemotherapy	T2b	T2	N2	PAP	Positive	Positive
67	62	Man	Yes	III	IIIA	Adenocarcinoma	Right	Upper	Upper_lobe_of_the_right_lung	2022-05-17	Negative	Negative	Negative	Negative	Negative	Negative	Negative	Negative	Negative	Negative	Negative	Anti_vascular_inhibitors_in_combination_with_chemotherapy	T1c	T1	N2	MAP	Negative	Positive
68	39	Women	-	I	IA2	Adenocarcinoma	Left	Lower	Lower_lobe_of_the_right_lung	2021-10-26	Negative	Negative	Positive	Negative	Positive	Negative	Negative	Negative	Negative	Negative	Negative	Observation	T1b	T1	N0	ACI	Negative	Negative
69	67	Women	No	I	IA2	Adenocarcinoma	Left	Lower	Lower_lobe_of_the_right_lung	2021-07-10	Negative	Positive	Negative	Negative	Positive	Negative	Negative	Negative	Negative	Negative	Negative	Observation	T1b	T1	N0	LPA	Negative	Negative
70	56	Man	Yes	I	IA1	Adenocarcinoma	Right	Lower	Lower_lobe_of_the_right_lung	2021-10-23	Negative	Negative	Positive	Negative	Positive	Negative	Negative	Negative	Negative	Negative	Negative	Observation	T1a	T1	N0	ACI	Negative	Negative
71	47	Women	No	I	IA1	Adenocarcinoma	Left	Upper	Upper_lobe_of_the_left_lung	2022-01-12	Negative	Negative	Negative	Negative	Negative	Negative	Negative	Negative	Positive	Negative	Negative	Observation	T1a	T1	N0	API	Negative	Negative
72	58	Women	No	I	IA2	Adenocarcinoma	Left	Upper	Upper_lobe_of_the_left_lung	2022-03-17	Negative	Negative	Positive	Negative	Positive	Negative	Negative	Negative	Negative	Negative	Negative	Observation	T1b	T1	N0	API	Negative	Negative
73	57	Women	No	I	IA2	Adenocarcinoma	Left	Upper	Upper_lobe_of_the_left_lung	2022-04-12	Negative	Negative	Positive	Negative	Positive	Negative	Negative	Negative	Negative	Negative	Negative	Observation	T1b	T1	N0	LPA	Negative	Negative
74	57	Man	Yes	I	IA2	Adenocarcinoma	Right	Middle	Middle_lobe_of_right_lung	2021-11-17	Negative	Negative	Negative	Negative	Negative	Negative	Negative	Negative	Negative	Negative	Negative	Observation	T1b	T1	N0	SPA	Negative	Negative
75	58	Women	No	II	IIB	Adenocarcinoma	Right	Upper	Upper_lobe_of_the_right_lung	2021-10-15	Negative	Negative	Positive	Negative	Positive	Negative	Negative	Negative	Negative	Negative	Negative	Observation	T1c	T1	N0	ACI	Negative	Negative
76	53	Women	No	I	IA2	Adenocarcinoma	Right	Lower	Lower_lobe_of_the_right_lung	2022-03-22	Negative	Negative	Positive	Negative	Positive	Negative	Negative	Negative	Negative	Negative	Negative	Observation	T1b	T1	N0	API	Negative	Negative
77	50	Women	No	I	IA2	Adenocarcinoma	Left	Lower	Lower_lobe_of_the_right_lung	2022-04-16	Negative	Positive	Negative	Negative	Positive	Negative	Negative	Negative	Negative	Negative	Negative	Observation	T1b	T1	N0	API	Negative	Negative
78	67	Man	No	I	IA2	Adenocarcinoma	Left	Lower	Lower_lobe_of_the_right_lung	2021-11-29	Negative	Negative	Positive	Negative	Positive	Negative	Negative	Negative	Negative	Negative	Negative	Observation	T1b	T1	N0	LPA	Negative	Negative
79	44	Women	No	I	IA3	Adenocarcinoma	Right	Lower	Lower_lobe_of_the_right_lung	2021-09-22	Negative	Positive	Negative	Negative	Positive	Negative	Negative	Negative	Negative	Negative	Negative	Observation	T1c	T1	N0	API	Negative	Negative
80	46	Women	No	I	IA2	Squamous	Right	Lower	Lower_lobe_of_the_right_lung	2022-03-29	Negative	Negative	Negative	Negative	Negative	Negative	Negative	Negative	Negative	Positive	Negative	Observation	T1b	T1	N0	Middle_differentiation	Negative	Negative
81	49	Man	No	I	IB	Adenocarcinoma	Right	Lower	Lower_lobe_of_the_right_lung	2021-07-22	Negative	Negative	Positive	Negative	Positive	Negative	Negative	Negative	Negative	Negative	Negative	Observation	T2a	T2	N0	LPA	Negative	Negative
82	53	Women	No	I	IA2	Adenocarcinoma	Right	Lower	Lower_lobe_of_the_right_lung	2022-03-22	Negative	Negative	Positive	Negative	Positive	Negative	Negative	Negative	Negative	Negative	Negative	Observation	T1b	T1	N0	API	Negative	Negative
83	77	Women	No	I	IA2	Adenocarcinoma	Right	Lower	Lower_lobe_of_the_right_lung	2022-04-22	Negative	Negative	Negative	Negative	Positive	Negative	Negative	Negative	Negative	Negative	Negative	Observation	T1b	T1	N0	PAP	Negative	Negative
84	66	Women	No	I	IA3	Adenocarcinoma	Left	Lower	Lower_lobe_of_the_right_lung	2021-07-22	Negative	Positive	Negative	Negative	Positive	Negative	Negative	Negative	Negative	Negative	Negative	Observation	T1c	T1	N0	API	Negative	Negative
85	61	Women	No	I	IB	Adenocarcinoma	Right	Lower	Lower_lobe_of_the_right_lung	2022-01-22	Negative	Negative	Positive	Negative	Positive	Negative	Negative	Negative	Negative	Negative	Negative	Observation	T2a	T2	N0	PAP	Negative	Negative
86	44	Man	No	III	IIIA	Adenocarcinoma	Left	Lower	Lower_lobe_of_the_right_lung	2022-03-22	Negative	Negative	Negative	Negative	Negative	Positive	Negative	Negative	Negative	Negative	Negative	Observation	T1c	T1	N2	SPA	Negative	Negative
87	60	Women	No	I	IA2	Adenocarcinoma	Right	Lower	Lower_lobe_of_the_right_lung	2021-09-17	Negative	Negative	Negative	Negative	Positive	Negative	Negative	Negative	Negative	Negative	Negative	Observation	T1b	T1	N0	LPA	Negative	Negative
88	60	Man	Yes	III	IIIA	Squamous	Left	-	Left_lung	2021/2/29	Negative	Negative	Negative	Negative	Negative	Negative	Negative	Negative	Negative	Positive	Negative	Immuno_combined_chemotherapy	T4	T4	N0	Middle_differentiation	Positive	Negative
89	66	Man	Yes	III	IIIA	Squamous	Right	Middle	Upper_middle_lobe_of_right_lung	2021-07-27	Negative	Negative	Negative	Negative	Negative	Negative	Negative	Negative	Negative	Negative	Negative	Immuno_combined_chemotherapy	T4	T4	N0	Middle_differentiation	Negative	Negative
90	59	Man	Yes	II	IIB	Squamous	Left	-	Left_lung	2021-03-29	Negative	Negative	Negative	Negative	Negative	Negative	Negative	Negative	Negative	Positive	Negative	Immuno_combined_chemotherapy	T3	T3	N0	Highly_differentiated	Positive	Negative
